# Supplementary material for: Universal, Rapid, and Cleavable Labeling of Antibodies by Fluorophores and DNA Oligonucleotides for Multiplex Immunostaining and Spatial Proteomics Through MIST Linker
Source: Biosensors (Basel). 2026 Jul 15;16(7):385. doi: 10.3390/bios16070385 (PMC13407159; doi:10.3390/bios16070385)
Supplement: Supplementary file 1 [file biosensors-16-00385-s001.zip]

Archive with 1 entries (1 files):
- biosensors-4369100-supplementary.pdf
